# Supplementary material for: Cross-Cultural Identification of Acoustic Voice Features for Depression: A Cross-Sectional Study of Vietnamese and Japanese Datasets
Source: Bioengineering (Basel). 2025 Dec 27;13(1):33. doi: 10.3390/bioengineering13010033 (PMC12837578; doi:10.3390/bioengineering13010033)
Supplement: Supplementary file 1 [file bioengineering-13-00033-s001.zip]

Archive with 1 entries (1 files):
- bioengineering-4042676-supplementary.pdf
